# Supplementary material for: Conservation and Variability in Mitochondrial Genomes of Perlodidae: Insights from Comparative Mitogenomics
Source: Insects. 2025 Feb 26;16(3):245. doi: 10.3390/insects16030245 (PMC11943356; doi:10.3390/insects16030245)
Supplement: Supplementary file 1 [file insects-16-00245-s001.zip]

Archive with 11 entries (10 files):
- Supplementary Data/
- Supplementary Data/Figure. S1.tif
- Supplementary Data/Figure. S2.tif
- Supplementary Data/Figure. S3.tif
- Supplementary Data/Table. S1.xlsx
- Supplementary Data/Table. S2.xlsx
- Supplementary Data/Table. S3.xlsx
- Supplementary Data/Table. S4.csv
- Supplementary Data/Table. S5.csv
- Supplementary Data/Table. S6.csv
- Supplementary Data/Table. S7.xlsx
