# Supplementary material for: Conservation and Variability in Mitochondrial Genomes of Perlodidae: Insights from Comparative Mitogenomics
Source: Insects. 2025 Feb 26;16(3):245. doi: 10.3390/insects16030245 (PMC11943356; doi:10.3390/insects16030245)
Supplement: Supplementary file 1 [file insects-16-00245-s001.zip › Supplementary Data/Table. S1.xlsx]

## Sheet: Sheet1
Regions	Strand	Size (bp)	T(U)	C	A	G	AT(%)	GC(%)	GT(%)	AT skew	GC skew
PCGs	all	11259	38.5	17.7	26.4	17.3	64.9	35	55.8	-0.187	-0.011
PCGs	+	6918	35.9	21.9	27.3	14.9	63.2	36.8	50.8	-0.135	-0.19
PCGs	-	4341	42.8	11.1	24.9	21.2	67.7	32.3	64	-0.263	0.314
1st codon position	all	3753	33.1	16.1	27.6	23.2	60.7	39.3	56.3	-0.09	0.181
1st codon position	+	2306	28.4	19.8	28.7	23.1	57.1	42.9	51.5	0.006	0.077
1st codon position	-	1447	40.6	10.2	25.8	23.4	66.4	33.6	64	-0.222	0.394
2nd codon position	all	3753	44.7	20.8	18.6	15.9	63.3	36.7	60.6	-0.412	-0.132
2nd codon position	+	2306	43.4	23.5	19.1	14	62.5	37.5	57.4	-0.389	-0.253
2nd codon position	-	1447	46.7	16.4	17.8	19	64.5	35.4	65.7	-0.448	0.072
3rd codon position	all	3753	37.8	16.3	33	12.9	70.8	29.2	50.7	-0.067	-0.119
3rd codon position	+	2306	35.8	22.4	34.2	7.6	70	30	43.4	-0.024	-0.494
3rd codon position	-	1447	40.9	6.6	31.2	21.3	72.1	27.9	62.2	-0.135	0.525
atp6	+	678	36.9	22.6	27.3	13.3	64.2	35.9	50.2	-0.149	-0.259
atp8	+	159	37.7	22	28.3	11.9	66	33.9	49.6	-0.143	-0.296
cox1	+	1555	34.4	21.4	25.7	18.5	60.1	39.9	52.9	-0.144	-0.074
cox2	+	688	33.9	21.5	29.1	15.6	63	37.1	49.5	-0.076	-0.161
cox3	+	789	34.5	22.9	26	16.6	60.5	39.5	51.1	-0.14	-0.16
cytb	+	1137	34.8	23.3	27.3	14.6	62.1	37.9	49.4	-0.122	-0.23
nad1	-	951	44.2	10.3	23.6	22	67.8	32.3	66.2	-0.304	0.362
nad2	+	1035	38.8	20.2	28.8	12.2	67.6	32.4	51	-0.149	-0.248
nad3	+	354	38.1	20.3	26.6	15	64.7	35.3	53.1	-0.179	-0.152
nad4	-	1341	44.1	10.5	24	21.3	68.1	31.8	65.4	-0.295	0.34
nad4L	-	297	48.5	9.4	24.6	17.5	73.1	26.9	66	-0.327	0.3
nad5	-	1752	40	12.2	26.5	21.3	66.5	33.5	61.3	-0.203	0.272
nad6	+	525	38.1	22.9	29.1	9.9	67.2	32.8	48	-0.133	-0.395
rrnL	-	1385	39.3	9	33.1	18.6	72.4	27.6	57.9	-0.085	0.351
rrnS	-	795	37.4	11.7	30.8	20.1	68.2	31.8	57.5	-0.096	0.265
rRNAs	all	2180	38.6	10	32.3	19.2	70.9	29.2	57.8	-0.089	0.317
rRNAs	-	2180	38.6	10	32.3	19.2	70.9	29.2	57.8	-0.089	0.317
tRNAs	all	1478	34.4	14.2	34.1	17.3	68.5	31.5	51.7	-0.005	0.097
tRNAs	+	936	34.9	15.1	35.1	14.9	70	30	49.8	0.003	-0.007
tRNAs	-	542	33.6	12.7	32.3	21.4	65.9	34.1	55	-0.02	0.254
Full genome	+	16043	32.4	20.3	34.7	12.6	67.1	32.9	45	0.035	-0.235
PCGs: protein-coding genes; +: major strand; -: minus strand
