# Supplementary material for: Conservation and Variability in Mitochondrial Genomes of Perlodidae: Insights from Comparative Mitogenomics
Source: Insects. 2025 Feb 26;16(3):245. doi: 10.3390/insects16030245 (PMC11943356; doi:10.3390/insects16030245)
Supplement: Supplementary file 1 [file insects-16-00245-s001.zip › Supplementary Data/Table. S2.xlsx]

## Sheet: Sheet1
Regions	Strand	Size (bp)	T(U)	C	A	G	AT(%)	GC(%)	GT(%)	AT skew	GC skew
PCGs	all	11259	40.4	15.9	27.6	16.1	68	32	56.5	-0.189	0.004
PCGs	+	6918	37.6	19.7	28.5	14.2	66.1	33.9	51.8	-0.137	-0.164
PCGs	-	4341	45	9.9	26.1	19.1	71.1	29	64.1	-0.266	0.318
1st codon position	all	3753	33.9	15.1	27.7	23.3	61.6	38.4	57.2	-0.101	0.213
1st codon position	+	2306	29	19	29	23	58	42	52	0	0.097
1st codon position	-	1447	41.6	9.1	25.5	23.8	67.1	32.9	65.4	-0.24	0.45
2nd codon position	all	3753	44.7	20.7	18.7	15.9	63.4	36.6	60.6	-0.412	-0.13
2nd codon position	+	2306	43.6	23.1	19	14.3	62.6	37.4	57.9	-0.393	-0.235
2nd codon position	-	1447	46.6	16.8	18.1	18.5	64.7	35.3	65.1	-0.44	0.049
3rd codon position	all	3753	42.7	12	36.4	8.9	79.1	20.9	51.6	-0.079	-0.147
3rd codon position	+	2306	40.2	17.1	37.6	5.1	77.8	22.2	45.3	-0.033	-0.539
3rd codon position	-	1447	46.7	3.8	34.6	14.9	81.3	18.7	61.6	-0.15	0.594
atp6	+	678	39.2	19.9	28.2	12.7	67.4	32.6	51.9	-0.164	-0.222
atp8	+	159	38.4	21.4	30.8	9.4	69.2	30.8	47.8	-0.109	-0.388
cox1	+	1545	36.2	19.9	26.8	17.1	63	37	53.3	-0.149	-0.077
cox2	+	688	35.8	19.2	29.9	15.1	65.7	34.3	50.9	-0.088	-0.119
cox3	+	789	35.9	20.4	27.8	16	63.7	36.4	51.9	-0.127	-0.122
cytb	+	1137	37.2	20.8	28	14.1	65.2	34.9	51.3	-0.142	-0.192
nad1	-	951	46.2	10.3	23.8	19.8	70	30.1	66	-0.32	0.315
nad2	+	1035	39.7	18	30.5	11.8	70.2	29.8	51.5	-0.131	-0.208
nad3	+	354	40.7	18.1	29.4	11.9	70.1	30	52.6	-0.161	-0.208
nad4	-	1341	44.8	9.4	26	19.8	70.8	29.2	64.6	-0.265	0.355
nad4L	-	297	51.9	9.8	24.2	14.1	76.1	23.9	66	-0.363	0.183
nad5	-	1752	43.3	10	27.6	19.1	70.9	29.1	62.4	-0.221	0.31
nad6	+	534	39.1	20.2	29.4	11.2	68.5	31.4	50.3	-0.142	-0.286
rrnL	-	1355	39.6	8.8	33.6	18.1	73.2	26.9	57.7	-0.082	0.346
rrnS	-	798	35.7	12.2	31.3	20.8	67	33	56.5	-0.065	0.262
rRNAs	all	2153	38.1	10	32.7	19.1	70.8	29.1	57.2	-0.076	0.311
rRNAs	-	2153	38.1	10	32.7	19.1	70.8	29.1	57.2	-0.076	0.311
tRNAs	all	1479	34.6	14.1	33.9	17.4	68.5	31.5	52	-0.01	0.105
tRNAs	+	939	34.8	14.8	35.3	15.1	70.1	29.9	49.9	0.006	0.011
tRNAs	-	540	34.3	12.8	31.7	21.3	66	34.1	55.6	-0.039	0.25
Full genome	+	16024	33.5	18.7	35.9	12	69.4	30.7	45.5	0.035	-0.22
PCGs: protein-coding genes; +: major strand; -: minus strand
