# Supplementary material for: Conservation and Variability in Mitochondrial Genomes of Perlodidae: Insights from Comparative Mitogenomics
Source: Insects. 2025 Feb 26;16(3):245. doi: 10.3390/insects16030245 (PMC11943356; doi:10.3390/insects16030245)
Supplement: Supplementary file 1 [file insects-16-00245-s001.zip › Supplementary Data/Table. S3.xlsx]

## Sheet: Sheet1
Regions	Strand	Size (bp)	T(U)	C	A	G	AT(%)	GC(%)	GT(%)	AT skew	GC skew
PCGs	all	11259	41.1	15.4	28.1	15.5	69.2	30.9	56.6	-0.188	0.003
PCGs	+	6918	38.3	19	29	13.8	67.3	32.8	52.1	-0.138	-0.16
PCGs	-	4341	45.5	9.6	26.6	18.2	72.1	27.8	63.7	-0.262	0.309
1st codon position	all	3753	33.7	15.3	28.1	22.9	61.8	38.2	56.6	-0.09	0.198
1st codon position	+	2306	28.4	19.4	29.4	22.8	57.8	42.2	51.2	0.017	0.079
1st codon position	-	1447	42.1	8.8	26.1	23.1	68.2	31.9	65.2	-0.235	0.449
2nd codon position	all	3753	44.8	20.5	18.6	16	63.4	36.5	60.8	-0.413	-0.123
2nd codon position	+	2306	43.7	22.9	19	14.4	62.7	37.3	58.1	-0.395	-0.229
2nd codon position	-	1447	46.6	16.7	18	18.7	64.6	35.4	65.3	-0.442	0.055
3rd codon position	all	3753	44.7	10.3	37.5	7.5	82.2	17.8	52.2	-0.088	-0.157
3rd codon position	+	2306	42.7	14.7	38.6	4.1	81.3	18.8	46.8	-0.051	-0.561
3rd codon position	-	1447	47.9	3.4	35.8	12.9	83.7	16.3	60.8	-0.145	0.585
atp6	+	678	37.9	21.5	28.2	12.4	66.1	33.9	50.3	-0.147	-0.27
atp8	+	159	37.7	20.8	30.8	10.7	68.5	31.5	48.4	-0.101	-0.32
cox1	+	1545	37.6	18.8	26.9	16.6	64.5	35.4	54.2	-0.165	-0.062
cox2	+	688	36.2	19	30.4	14.4	66.6	33.4	50.6	-0.087	-0.139
cox3	+	789	37.9	19	27.6	15.5	65.5	34.5	53.4	-0.157	-0.103
cytb	+	1137	36.9	20.2	29.4	13.5	66.3	33.7	50.4	-0.114	-0.201
nad1	-	951	46.6	10.1	24.5	18.8	71.1	28.9	65.4	-0.311	0.302
nad2	+	1035	41.1	16.7	30.5	11.7	71.6	28.4	52.8	-0.147	-0.177
nad3	+	354	40.7	16.9	29.7	12.7	70.4	29.6	53.4	-0.157	-0.143
nad4	-	1341	45.9	8.9	26.5	18.7	72.4	27.6	64.6	-0.267	0.357
nad4L	-	297	51.5	11.1	25.3	12.1	76.8	23.2	63.6	-0.342	0.043
nad5	-	1752	43.7	9.7	28.1	18.6	71.8	28.3	62.3	-0.217	0.313
nad6	+	534	39.9	18.9	31.1	10.1	71	29	50	-0.124	-0.303
rrnL	-	1384	39.7	8.7	33.7	18	73.4	26.7	57.7	-0.082	0.35
rrnS	-	799	36	11.9	31.5	20.5	67.5	32.4	56.5	-0.067	0.266
rRNAs	all	2183	38.3	9.8	32.9	18.9	71.2	28.7	57.2	-0.077	0.315
rRNAs	-	2183	38.3	9.8	32.9	18.9	71.2	28.7	57.2	-0.077	0.315
tRNAs	all	1480	34.6	14	34.3	17.2	68.9	31.2	51.8	-0.005	0.102
tRNAs	+	939	34.8	14.7	35.7	14.8	70.5	29.5	49.6	0.012	0.004
tRNAs	-	541	34.2	12.8	31.8	21.3	66	34.1	55.5	-0.036	0.25
Full genome	+	16017	34	18.1	36.2	11.7	70.2	29.8	45.7	0.031	-0.216
PCGs: protein-coding genes; +: major strand; -: minus strand
