# Supplementary material for: Conservation and Variability in Mitochondrial Genomes of Perlodidae: Insights from Comparative Mitogenomics
Source: Insects. 2025 Feb 26;16(3):245. doi: 10.3390/insects16030245 (PMC11943356; doi:10.3390/insects16030245)
Supplement: Supplementary file 1 [file insects-16-00245-s001.zip › Supplementary Data/Table. S4.csv]

Gene	Position		Size	Intergenic nucleotides	Codon
	From	To			Start	Stop	Strand
trnI	1	67	67				H
trnQ	65	133	69	-3			L
trnM	136	204	69	2			H
nad2	205	1239	1035		ATG	TAA	H
trnW	1238	1303	66	-2			H
trnC	1296	1363	68	-8			L
trnY	1364	1429	66				L
cox1	1422	2976	1555	-8	ATT	T	H
trnL2	3059	3124	66	82			H
cox2	3153	3840	688	28	ATG	T	H
trnK	3841	3911	71				H
trnD	3912	3979	68				H
atp8	3980	4138	159		GTG	TAA	H
atp6	4132	4809	678	-7	ATG	TAA	H
cox3	4809	5597	789	-1	ATG	TAA	H
trnG	5601	5666	66	3			H
nad3	5667	6020	354		ATT	TAG	H
trnA	6019	6082	64	-2			H
trnR	6083	6147	65				H
trnN	6148	6212	65				H
trnS1	6213	6279	67				H
trnE	6280	6345	66				H
trnF	6365	6429	65	19			L
nad5	6413	8164	1752	-17	GTG	TAA	L
trnH	8165	8234	70				L
nad4	8238	9578	1341	3	ATG	TAG	L
nad4L	9572	9868	297	-7	ATG	TAA	L
trnT	9871	9936	66	2			H
trnP	9938	10004	67	1			L
nad6	10006	10530	525	1	ATC	TAA	H
cytb	10530	11666	1137	-1	ATG	TAG	H
trnS2	11665	11734	70	-2			H
nad1	11756	12706	951	21	TTG	TAG	L
trnL1	12708	12773	66	1			L
rrnL	12734	14118	1385	-40			L
trnV	14100	14170	71	-19			L
rrnS	14171	14965	795				L
Overlap:	13	gap:	11
