# Supplementary material for: Conservation and Variability in Mitochondrial Genomes of Perlodidae: Insights from Comparative Mitogenomics
Source: Insects. 2025 Feb 26;16(3):245. doi: 10.3390/insects16030245 (PMC11943356; doi:10.3390/insects16030245)
Supplement: Supplementary file 1 [file insects-16-00245-s001.zip › Supplementary Data/Table. S5.csv]

Gene	Position		Size	Intergenic nucleotides	Codon
	From	To			Start	Stop	Strand
trnI	1	67	67				H
trnQ	65	133	69	-3			L
trnM	136	204	69	2			H
nad2	205	1239	1035		ATG	TAA	H
trnW	1238	1304	67	-2			H
trnC	1297	1364	68	-8			L
trnY	1365	1430	66				L
cox1	1423	2967	1545	-8	ATT	TAA	H
trnL2	3004	3069	66	36			H
cox2	3178	3865	688	108	ATG	T	H
trnK	3866	3936	71				H
trnD	3937	4004	68				H
atp8	4005	4163	159		ATG	TAA	H
atp6	4157	4834	678	-7	ATG	TAA	H
cox3	4834	5622	789	-1	ATG	TAA	H
trnG	5627	5692	66	4			H
nad3	5693	6046	354		ATT	TAG	H
trnA	6045	6109	65	-2			H
trnR	6110	6174	65				H
trnN	6179	6243	65	4			H
trnS1	6244	6310	67				H
trnE	6311	6376	66				H
trnF	6382	6446	65	5			L
nad5	6430	8181	1752	-17	ATG	TAA	L
trnH	8182	8249	68				L
nad4	8254	9594	1341	4	ATG	TAA	L
nad4L	9588	9884	297	-7	ATG	TAA	L
trnT	9887	9953	67	2			H
trnP	9955	10021	67	1			L
nad6	10014	10547	534	-8	ATT	TAA	H
cytb	10547	11683	1137	-1	ATG	TAG	H
trnS2	11682	11751	70	-2			H
nad1	11773	12723	951	21	TTG	TAG	L
trnL1	12725	12790	66	1			L
rrnL	12768	14122	1355	-23			L
trnV	14125	14195	71	2			L
rrnS	14196	14993	798				L
Overlap:	13	gap:	12
