# Supplementary material for: Conservation and Variability in Mitochondrial Genomes of Perlodidae: Insights from Comparative Mitogenomics
Source: Insects. 2025 Feb 26;16(3):245. doi: 10.3390/insects16030245 (PMC11943356; doi:10.3390/insects16030245)
Supplement: Supplementary file 1 [file insects-16-00245-s001.zip › Supplementary Data/Table. S6.csv]

Gene	Position		Size	Intergenic nucleotides	Codon
	From	To			Start	Stop	Strand
trnI	1	67	67				H
trnQ	65	133	69	-3			L
trnM	136	204	69	2			H
nad2	205	1239	1035		ATG	TAA	H
trnW	1238	1304	67	-2			H
trnC	1297	1364	68	-8			L
trnY	1365	1431	67				L
cox1	1424	2968	1545	-8	ATT	TAA	H
trnL2	3005	3070	66	36			H
cox2	3230	3917	688	159	ATG	T	H
trnK	3918	3988	71				H
trnD	3989	4056	68				H
atp8	4057	4215	159		ATG	TAA	H
atp6	4209	4886	678	-7	ATG	TAA	H
cox3	4886	5674	789	-1	ATG	TAA	H
trnG	5679	5744	66	4			H
nad3	5745	6098	354		ATT	TAG	H
trnA	6097	6161	65	-2			H
trnR	6162	6226	65				H
trnN	6231	6295	65	4			H
trnS1	6296	6362	67				H
trnE	6363	6428	66				H
trnF	6434	6498	65	5			L
nad5	6482	8233	1752	-17	ATG	TAA	L
trnH	8234	8301	68				L
nad4	8306	9646	1341	4	ATG	TAA	L
nad4L	9640	9936	297	-7	ATG	TAA	L
trnT	9939	10005	67	2			H
trnP	10007	10073	67	1			L
nad6	10066	10599	534	-8	ATT	TAA	H
cytb	10599	11735	1137	-1	ATG	TAG	H
trnS2	11734	11803	70	-2			H
nad1	11825	12775	951	21	TTG	TAG	L
trnL1	12777	12842	66	1			L
rrnL	12790	14173	1384	-53			L
trnV	14176	14246	71	2			L
rrnS	14247	15045	799				L
Overlap:	13	gap:	12
