# Supplementary material for: Conservation and Variability in Mitochondrial Genomes of Perlodidae: Insights from Comparative Mitogenomics
Source: Insects. 2025 Feb 26;16(3):245. doi: 10.3390/insects16030245 (PMC11943356; doi:10.3390/insects16030245)
Supplement: Supplementary file 1 [file insects-16-00245-s001.zip › Supplementary Data/Table. S7.xlsx]

## Sheet: Sheet1
Species	Neowuia wuyishana	Megarcys ochracea	Stavsolus manchuricus	Skwala compacta	Perlodinella shennongjia	Perlodinella kozlovi	Perlodinella epiproctalis	Filchneria zhouchangfai	Filchneria songi	Arcynopteryx dichroa	Tibetisoperla wangluyui	Isoperla qinlinga	Isoperla eximia	Isoperla bilineata
Subfamily	Perlodinae	Perlodinae	Perlodinae	Perlodinae	Perlodinae	Perlodinae	Perlodinae	Perlodinae	Perlodinae	Perlodinae	Isoperlinae	Isoperlinae	Isoperlinae	Isoperlinae
Length of PCGs (bp)
atp6	678	678	678	678	678	678	678	678	678	678	678	678	678	678
atp8	159	159	159	159	159	159	159	159	159	159	159	159	159	159
cox1	1545	1566	1545	1566	1545	1545	1545	1536	1545	1540	1555	1540	1569	1569
cox2	688	688	688	688	688	688	688	688	688	688	688	688	688	688
cox3	789	789	789	789	789	789	789	789	789	789	789	789	789	789
cytb	1137	1137	1137	1137	1137	1137	1137	1137	1137	1137	1137	1137	1137	1137
nad1	951	951	951	735	951	951	951	951	951	951	951	951	951	951
nad2	1035	1035	1035	1035	1035	1035	1035	1035	1035	1033	1035	1035	1035	1035
nad3	354	354	354	354	354	354	354	354	354	354	354	354	354	354
nad4	1341	1341	1341	1341	1341	1341	1341	1341	1341	1341	1341	1341	1341	1341
nad4L	297	297	297	297	297	297	297	297	297	300	297	297	297	297
nad5	1736	1732	1752	1732	1735	1752	1752	1735	1735	1735	1752	1736	1735	1735
nad6	534	534	534	525	525	534	534	525	525	525	525	534	525	525
Length of rRNA genes (bp)
rrnL	1386	1391	1388	1389	1333	1355	1384	1334	1333	1330	1385	1388	1328	1292
rrnS	800	798	793	797	799	798	799	804	797	800	795	794	794	869
Putative start codon
atp6	ATG	GTG	ATG	ATG	ATG	ATG	ATG	ATG	ATG	ATG	ATG	ATG	ATG	ATG
atp8	ATG	ATG	ATG	ATG	ATG	ATG	ATG	ATG	ATG	ATG	GTG	GTG	GTG	GTG
cox1	ATT	ATT	ATT	ATT	ATT	ATT	ATT	CGA	ATT	ATT	ATT	ATT	ATT	ATT
cox2	ATG	ATG	ATG	ATG	ATG	ATG	ATG	ATG	ATG	ATG	ATG	ATG	ATG	ATG
cox3	ATG	ATG	ATG	ATG	ATG	ATG	ATG	ATG	ATG	ATG	ATG	ATG	ATG	ATG
cytb	ATG	ATG	ATG	ATG	ATG	ATG	ATG	ATG	ATG	ATG	ATG	ATG	ATG	ATG
nad1	TTG	TTG	TTG	TCT	TTG	TTG	TTG	TTG	TTG	TTG	TTG	TTG	TTG	TTG
nad2	GTG	ATG	ATG	ATG	ATG	ATG	ATG	ATG	ATG	ATG	ATG	ATG	ATG	ATG
nad3	ATT	ATT	ATG	ATC	ATT	ATT	ATT	ATT	ATT	ATC	ATT	ATT	ATT	ATT
nad4	ATG	ATG	ATG	ATG	ATG	ATG	ATG	ATG	ATG	ATG	ATG	ATG	ATG	ATG
nad4L	ATG	ATG	ATG	ATG	ATG	ATG	ATG	ATG	ATG	ATG	ATG	ATG	ATG	ATG
nad5	ATG	GTG	ATG	GTG	ATG	ATG	ATG	ATG	ATG	GTG	GTG	GTG	GTG	GTG
nad6	ATT	ATT	ATT	ATT	ATT	ATT	ATT	ATT	ATT	ATT	ATC	ATT	ATT	ATT
Putative terminal codon
atp6	TAA	TAA	TAA	TAA	TAA	TAA	TAA	TAA	TAA	TAA	TAA	TAA	TAA	TAA
atp8	TAA	TAA	TAA	TAA	TAA	TAA	TAA	TAA	TAA	TAA	TAA	TAA	TAA	TAA
cox1	TAA	TAA	TAA	TAA	TAA	TAA	TAA	TAA	TAA	T	T	T	TAA	TAA
cox2	T	T	T	T	T	T	T	T	T	T	T	T	T	T
cox3	TAA	TAA	TAA	TAA	TAA	TAA	TAA	TAA	TAA	TAA	TAA	TAA	TAA	TAA
cytb	TAG	TAG	TAG	TAG	TAG	TAG	TAG	TAG	TAG	TAG	TAG	TAG	TAG	TAG
nad1	TAG	TAG	TAG	TAG	TAG	TAG	TAG	TAG	TAG	TAG	TAG	TAG	TAG	TAG
nad2	TAA	TAA	TAA	TAA	TAA	TAA	TAA	TAA	TAA	T	TAA	TAA	TAA	TAA
nad3	TAG	TAG	TAG	TAG	TAG	TAG	TAG	TAG	TAG	TAG	TAG	TAG	TAG	TAG
nad4	TAA	TAA	TAA	TAA	TAA	TAA	TAA	TAA	TAA	TAA	TAG	TAA	TAA	TAG
nad4L	TAA	TAA	TAA	TAA	TAA	TAA	TAA	TAA	TAA	TAA	TAA	TAA	TAA	TAA
nad5	TA	T	TAA	T	T	TAA	TAA	T	T	T	TAA	TA	T	T
nad6	TAA	TAA	TAA	TAA	TAA	TAA	TAA	TAA	TAA	TAA	TAA	TAA	TAA	TAA
AT skew
atp6	-0.148	-0.15	-0.145	-0.126	-0.175	-0.164	-0.147	-0.137	-0.168	-0.119	-0.149	-0.124	-0.151	-0.171
atp8	-0.071	-0.029	-0.065	-0.058	-0.113	-0.109	-0.101	-0.119	-0.094	-0.059	-0.143	-0.047	-0.14	-0.103
cox1	-0.163	-0.146	-0.135	-0.128	-0.161	-0.149	-0.165	-0.145	-0.132	-0.129	-0.144	-0.162	-0.154	-0.165
cox2	-0.115	-0.05	-0.098	-0.073	-0.089	-0.088	-0.087	-0.079	-0.104	-0.078	-0.076	-0.065	-0.077	-0.126
cox3	-0.153	-0.145	-0.153	-0.131	-0.127	-0.127	-0.157	-0.154	-0.173	-0.135	-0.14	-0.134	-0.155	-0.151
cytb	-0.099	-0.086	-0.13	-0.088	-0.132	-0.142	-0.114	-0.139	-0.144	-0.099	-0.122	-0.15	-0.13	-0.171
nad1	-0.318	-0.344	-0.332	-0.345	-0.292	-0.32	-0.311	-0.343	-0.334	-0.343	-0.304	-0.296	-0.303	-0.34
nad2	-0.115	-0.108	-0.15	-0.169	-0.141	-0.131	-0.147	-0.147	-0.116	-0.164	-0.149	-0.134	-0.145	-0.16
nad3	-0.165	-0.176	-0.157	-0.123	-0.14	-0.161	-0.157	-0.107	-0.135	-0.123	-0.179	-0.091	-0.13	-0.174
nad4	-0.265	-0.299	-0.293	-0.31	-0.251	-0.265	-0.267	-0.283	-0.26	-0.303	-0.295	-0.275	-0.253	-0.278
nad4L	-0.316	-0.343	-0.346	-0.293	-0.342	-0.363	-0.342	-0.363	-0.327	-0.302	-0.327	-0.279	-0.303	-0.291
nad5	-0.221	-0.244	-0.224	-0.27	-0.235	-0.221	-0.217	-0.24	-0.237	-0.28	-0.203	-0.208	-0.209	-0.23
nad6	-0.085	-0.11	-0.13	-0.109	-0.128	-0.142	-0.124	-0.026	-0.059	-0.116	-0.133	-0.147	-0.136	-0.123
rRNAs(+)	N/A	-0.091	N/A	-0.087	N/A	N/A	N/A	N/A	N/A	N/A	N/A	N/A	N/A	N/A
rRNAs(-)	-0.083	N/A	-0.081	N/A	-0.081	-0.076	-0.077	-0.095	-0.075	-0.086	-0.089	-0.09	-0.088	-0.074
rRNAs(all)	-0.083	-0.091	-0.081	-0.087	-0.081	-0.076	-0.077	-0.095	-0.075	-0.086	-0.089	-0.09	-0.088	-0.074
rrnL	-0.084	-0.089	-0.08	-0.08	-0.084	-0.082	-0.082	-0.1	-0.072	-0.075	-0.085	-0.083	-0.088	-0.073
rrnS	-0.081	-0.095	-0.082	-0.101	-0.075	-0.065	-0.067	-0.085	-0.081	-0.104	-0.096	-0.102	-0.089	-0.075
tRNAs(+)	0.003	-0.063	-0.008	-0.066	0.015	0.006	0.012	0.012	0.012	0.001	0.003	0.003	0	-0.002
tRNAs(-)	-0.064	-0.001	-0.042	0.001	-0.02	-0.039	-0.036	-0.065	-0.068	-0.068	-0.02	-0.051	-0.038	-0.011
tRNAs(all)	-0.02	-0.023	-0.02	-0.022	0.003	-0.01	-0.005	-0.015	-0.016	-0.023	-0.005	-0.016	-0.013	-0.005
GC skew
atp6	-0.266	-0.305	-0.288	-0.276	-0.255	-0.222	-0.27	-0.232	-0.212	-0.29	-0.259	-0.246	-0.268	-0.251
atp8	-0.319	-0.444	-0.231	-0.418	-0.364	-0.388	-0.32	-0.28	-0.321	-0.439	-0.296	-0.385	-0.308	-0.385
cox1	-0.071	-0.132	-0.138	-0.099	-0.065	-0.077	-0.062	-0.029	-0.055	-0.083	-0.074	-0.084	-0.099	-0.089
cox2	-0.145	-0.216	-0.166	-0.155	-0.135	-0.119	-0.139	-0.145	-0.089	-0.156	-0.161	-0.162	-0.152	-0.123
cox3	-0.113	-0.225	-0.18	-0.169	-0.152	-0.122	-0.103	-0.11	-0.049	-0.157	-0.16	-0.086	-0.169	-0.184
cytb	-0.197	-0.245	-0.211	-0.195	-0.166	-0.192	-0.201	-0.176	-0.148	-0.186	-0.23	-0.19	-0.22	-0.142
nad1	0.398	0.351	0.348	0.324	0.296	0.315	0.302	0.345	0.261	0.338	0.362	0.347	0.3	0.358
nad2	-0.285	-0.299	-0.293	-0.297	-0.23	-0.208	-0.177	-0.222	-0.208	-0.299	-0.248	-0.272	-0.295	-0.275
nad3	-0.14	-0.224	-0.21	-0.218	-0.179	-0.208	-0.143	-0.208	-0.156	-0.218	-0.152	-0.252	-0.258	-0.179
nad4	0.395	0.324	0.353	0.314	0.311	0.355	0.357	0.365	0.328	0.3	0.34	0.365	0.297	0.359
nad4L	0.217	0.259	0.175	0.235	0.13	0.183	0.043	0.216	0.155	0.235	0.3	0.205	0.237	0.299
nad5	0.314	0.33	0.299	0.319	0.317	0.31	0.313	0.332	0.318	0.336	0.272	0.287	0.268	0.296
nad6	-0.423	-0.412	-0.341	-0.36	-0.338	-0.286	-0.303	-0.387	-0.356	-0.361	-0.395	-0.371	-0.265	-0.325
rRNAs(+)	N/A	0.343	N/A	0.324	N/A	N/A	N/A	N/A	N/A	N/A	N/A	N/A	N/A	N/A
rRNAs(-)	0.323	N/A	0.318	N/A	0.307	0.311	0.315	0.344	0.307	0.324	0.317	0.341	0.312	0.308
rRNAs(all)	0.323	0.343	0.318	0.324	0.307	0.311	0.315	0.344	0.307	0.324	0.317	0.341	0.312	0.308
rrnL	0.364	0.382	0.347	0.344	0.335	0.346	0.35	0.374	0.331	0.341	0.351	0.386	0.363	0.357
rrnS	0.259	0.285	0.274	0.294	0.268	0.262	0.266	0.303	0.273	0.299	0.265	0.27	0.238	0.249
tRNAs(+)	0.022	0.311	-0.011	0.292	0.022	0.011	0.004	0	0.036	0.018	-0.007	0.004	0	0.007
tRNAs(-)	0.322	0.023	0.311	0.015	0.22	0.25	0.25	0.297	0.267	0.299	0.254	0.303	0.278	0.27
tRNAs(all)	0.143	0.138	0.113	0.126	0.101	0.105	0.102	0.119	0.128	0.129	0.097	0.123	0.107	0.109
AT content
all	70	67.4	66.7	69.2	70.7	69.4	70.2	69.8	70.1	69.3	67.1	68.5	67.8	67.8
atp6	67.8	61.8	63.1	65.8	67.6	67.4	66.1	67	66.6	66	64.2	66.4	65.3	66.5
atp8	70.4	66.1	67.2	65.4	72.4	69.2	68.5	68.6	66.7	64.2	66	67.3	67.3	67.3
cox1	64.5	60.4	59.3	62.7	63.9	63	64.5	63.8	63.7	62.3	60.1	61.6	61.5	62
cox2	66	63.6	64.1	65.2	66.7	65.7	66.6	66	65.6	65.5	63	62.2	62.6	63.2
cox3	63.1	57.8	59.8	61.9	65	63.7	65.5	64.3	63.8	62.1	60.5	60.3	57.3	61.5
cytb	65.2	61.5	62.1	64.9	67.1	65.2	66.3	65	66.8	65.5	62.1	62.8	61.6	64.7
nad1	70.7	68.2	66.8	70.2	71.9	70	71.1	69.8	69.8	69.2	67.8	68.5	70.9	68.9
nad2	70.5	66.1	65	69.8	73.1	70.2	71.6	70.4	71.7	70.2	67.6	70.5	69.9	70.2
nad3	71.7	67.2	66.4	68.9	68.4	70.1	70.4	71.4	69.2	68.9	64.7	65.3	64.9	68.3
nad4	71.6	68.9	67.9	71.5	73.9	70.8	72.4	71.8	72.9	71.4	68.1	70.4	70.1	70.4
nad4L	76.8	72.7	73.1	77.1	76.8	76.1	76.8	75.1	76.1	77.3	73.1	73.7	74.4	74.1
nad5	70.1	68.3	66.8	69.6	72.2	70.9	71.8	71.1	70.5	70	66.5	68.7	68.8	68.9
nad6	70.8	68.1	67.6	71.4	72.9	68.5	71	73.9	71.6	72	67.2	70.3	68.4	69.5
rRNAs(+)	N/A	70.4	N/A	71.2	N/A	N/A	N/A	N/A	N/A	N/A	N/A	N/A	N/A	N/A
rRNAs(-)	72.6	N/A	70.5	N/A	71.4	70.8	71.2	70.9	71.6	71.3	70.9	71.5	71.1	70.8
rRNAs(all)	72.6	70.4	70.5	71.2	71.4	70.8	71.2	70.9	71.6	71.3	70.9	71.5	71.1	70.8
rrnL	73.4	72.3	72.2	72.8	73.4	73.2	73.4	73.2	73.7	72.9	72.4	72.8	72.8	73.3
rrnS	71	67	67.3	68.3	68.2	67	67.5	67.1	68.3	68.7	68.2	69.3	68.3	67.2
tRNAs(+)	71.4	67.2	69.7	67.2	70.8	70.1	70.5	70.3	70.7	71.1	70	71.8	71	70.1
tRNAs(-)	66.6	71.7	67.1	71.4	66.3	66	66	65.6	66.1	67.4	65.9	67.9	68.8	67.1
tRNAs(all)	69.6	70	68.7	69.8	69.2	68.5	68.9	68.6	69.1	69.8	68.5	70.3	70.2	69.1
GC content
atp6	32.2	38.2	36.8	34.2	32.5	32.6	33.9	33.1	33.3	34.1	35.9	33.6	34.7	33.4
atp8	29.6	33.9	32.7	34.6	27.7	30.8	31.5	31.4	33.3	35.9	33.9	32.7	32.7	32.7
cox1	35.5	39.6	40.7	37.3	36.1	37	35.4	36.2	36.4	37.7	39.9	38.4	38.5	38
cox2	34	36.3	35.9	34.8	33.3	34.3	33.4	34	34.5	34.4	37.1	37.7	37.3	36.7
cox3	36.8	42.2	40.2	38.1	35	36.4	34.5	35.6	36.2	37.9	39.5	39.6	42.7	38.5
cytb	34.8	38.4	38	35.2	32.9	34.9	33.7	35	33.3	34.6	37.9	37.1	38.4	35.2
nad1	29.3	31.8	33.2	29.8	28.1	30.1	28.9	30.2	30.1	30.8	32.3	31.5	29.1	31.1
nad2	29.4	33.9	35	30.2	26.8	29.8	28.4	29.6	28.3	29.9	32.4	29.4	30.1	29.8
nad3	28.2	32.8	33.6	31	31.6	30	29.6	28.5	30.8	31	35.3	34.8	35	31.6
nad4	28.4	31.1	32.1	28.5	26.2	29.2	27.6	28.1	27.1	28.6	31.8	29.6	29.9	29.6
nad4L	23.2	27.3	26.9	22.9	23.2	23.9	23.2	25	23.9	22.7	26.9	26.2	25.6	25.9
nad5	29.9	31.7	33.2	30.3	27.8	29.1	28.3	28.8	29.6	30.1	33.5	31.4	31.2	31.2
nad6	29.2	31.9	32.4	28.5	27.1	31.4	29	26.1	28.3	28	32.8	29.8	31.6	30.5
rRNAs(+)	N/A	29.6	N/A	28.8	N/A	N/A	N/A	N/A	N/A	N/A	N/A	N/A	N/A	N/A
rRNAs(-)	27.5	N/A	29.6	N/A	28.6	29.1	28.7	29.1	28.3	28.7	29.2	28.5	28.8	29.2
rRNAs(all)	27.5	29.6	29.6	28.8	28.6	29.1	28.7	29.1	28.3	28.7	29.2	28.5	28.8	29.2
rrnL	26.5	27.7	27.8	27.2	26.7	26.9	26.7	26.8	26.3	27.1	27.6	27.3	27.2	26.7
rrnS	29	33	32.7	31.7	31.8	33	32.4	32.8	31.7	31.4	31.8	30.7	31.7	32.8
tRNAs(+)	28.6	32.8	30.3	32.8	29.2	29.9	29.5	29.8	29.3	28.9	30	28.3	29	29.8
tRNAs(-)	33.4	28.4	32.9	28.6	33.8	34.1	34.1	34.4	33.8	32.6	34.1	32.2	31.3	32.8
tRNAs(all)	30.3	30	31.3	30.2	30.9	31.5	31.2	31.4	30.9	30.3	31.5	29.7	29.8	31
N/A: Not Available; tRNAs: concatenated tRNA genes; rRNAs: concatenated rRNA genes; +: major strand; -: minus strand
